# Supplementary material for: Proteomic analysis of granulomas from cattle and pigs naturally infected with Mycobacterium tuberculosis complex by MALDI imaging
Source: Front Immunol. 2024 Jul 3;15:1369278. doi: 10.3389/fimmu.2024.1369278 (PMC11252589; doi:10.3389/fimmu.2024.1369278)
Supplement: Supplementary file 5 [file Table_3.xlsx]

## Sheet: Cattle putative S-3  
Observed mass	Fold-change	Protein name	Protein accession numbers	Gene protein
1746.97	6.8156	myosin, heavy chain 14 isoform 1|IQ calmodulin-binding motif;Myosin head (motor domain);Myosin N-terminal SH3-like domain;Myosin tail;	IPI00607818	MYH14
1651.92	6.9846	Isoform 1 of Myoferlin|C2 domain;FerA (NUC095) domain;FerB (NUC096) domain;FerI (NUC094) domain;	IPI00021048,IPI00645867	MYOF
1956.97	8.2921	Cytoplasmic dynein 1 heavy chain 1|AAA domain (dynein-related subfamily);Dynein heavy chain, N-terminal region 1;Dynein heavy chain, N-terminal region 2;Dynein heavy chain;	IPI00456969	DYNC1H1
1747.93	10.575	Isoform 1 of Cytoskeleton-associated protein 4|	IPI00141318	CKAP4
1824.03	11.977	IgGFc-binding protein|C8 domain;Trypsin Inhibitor like cysteine rich domain;null;von Willebrand factor type D domain;	IPI00242956	FCGBP
1957.17	13.422	Vacuolar protein sorting-associated protein 35|Vacuolar protein sorting-associated protein 35 ;	IPI00018931	VPS35B
1957.1	15.163	Lumican|Leucine Rich Repeat;Leucine rich repeat N-terminal domain;	IPI00020986	LUM
1824.95	16.311	Vimentin|Intermediate filament protein;Intermediate filament head (DNA binding) region;	IPI00418471	VIM
2219.18	19.287	Aconitate hydratase, mitochondrial|Aconitase family (aconitate hydratase);Aconitase C-terminal domain;	IPI00017855,IPI00790739	ACO1
1978.01	21.436	Heme-binding protein 1|SOUL heme-binding protein;	IPI00148063	HEBP1
1652.85	22.13	Myosin-7|IQ calmodulin-binding motif;Myosin head (motor domain);Myosin N-terminal SH3-like domain;Myosin tail;	IPI00025880	MYH7
1955.95	30.728	Isoform 1 of Dipeptidyl-peptidase 3|Peptidase family M49;	IPI00020672	DPP3
1583	31.37	Isoform 1 of Apolipoprotein O|Apolipoprotein O;	IPI00042580,IPI00843886	APOO
2490.36	36.537	Isoform 1 of Serpin B3	IPI00022204	SERPINB3
2022.08	41.039	Isoform 1 of L-lactate dehydrogenase A chain|lactate/malate dehydrogenase, alpha/beta C-terminal domain;lactate/malate dehydrogenase, NAD binding domain;	IPI00217966	LDHA
1979.08	46.84	Dihydrolipoyl dehydrogenase, mitochondrial|Pyridine nucleotide-disulphide oxidoreductase;Pyridine nucleotide-disulphide oxidoreductase;Pyridine nucleotide-disulphide oxidoreductase, dimerisation domain;	IPI00015911	DLD
1979.88	47.719	29 kDa protein|Phosphoglycerate mutase family;	IPI00453476,IPI00549725	PGAM1
1978.03	48.801	Isoform 1 of Probable Xaa-Pro aminopeptidase 3|Aminopeptidase P, N-terminal domain;Metallopeptidase family M24;	IPI00550192,IPI00795212	XPNPEP3
2117.96	58.864	Isoform 4 of Probable ATP-dependent RNA helicase DDX17|DEAD/DEAH box helicase;Helicase conserved C-terminal domain;	IPI00889541,IPI00940000	DDX17
2234.05	61.21	Plastin-1|Calponin homology (CH) domain;EF hand;	IPI00032304	PLS1
2023.09	81.983	Isoform 1 of Protein sel-1 homolog 1|Fibronectin type II domain;Sel1 repeat;	IPI00002790	SEL1L
2117.16	83.789	titin isoform N2-A|Fibronectin type III domain;Immunoglobulin I-set domain;Immunoglobulin domain;Protein _kinase_ domain;PPAK motif;Titin Z;	IPI00759613	FNDC3A
1979.86	88.218	Protein transport protein Sec23A|Gelsolin repeat;Sec23/Sec24 beta-sandwich domain;Sec23/Sec24 helical domain;Sec23/Sec24 trunk domain;Sec23/Sec24 zinc finger;	IPI00017375	SEC23A
1997.03	93.507	Myosin-2|IQ calmodulin-binding motif;Myosin head (motor domain);Myosin N-terminal SH3-like domain;Myosin tail;	IPI00007856	FOMG_11994
2116.1	104.93	Cathepsin K|Cathepsin propeptide inhibitor domain (I29);Papain family cysteine protease;	IPI00300599	CTSK
2118.18	112.53	Translational activator GCN1|HEAT repeat;	IPI00001159	GCN1
2020.11	130.11	Isoform 1 of Tenascin|EGF-like domain;EGF-like domain;Fibrinogen beta and gamma chains, C-terminal globular domain;Fibronectin type III domain;	IPI00031008	TNC
1996.93	141.8	Isoform 1 of Serum albumin|Serum albumin family;	IPI00745872	ALB
1980.04	150.96	Myosin-1|IQ calmodulin-binding motif;Myosin head (motor domain);Myosin N-terminal SH3-like domain;Myosin tail;	IPI00025879	MYH1
2023.06	161.24	Trifunctional enzyme subunit beta, mitochondrial|Thiolase, C-terminal domain;Thiolase, N-terminal domain;	IPI00022793	HADHB
2490.01	269.59	Isoform 1 of Deleted in malignant brain tumors 1 protein	IPI00099110,IPI00647000,IPI00658218,IPI00745701,IPI00872278,IPI00873417	DMBT1
2115.98	393.13	60S ribosomal protein L7|Ribosomal protein L30p/L7e;Ribosomal L30 N-terminal domain;	IPI00030179,IPI00472171,IPI00871827	RPL7
2119.1	728.17	Alanyl-tRNA synthetase, cytoplasmic|DHHA1 domain;tRNA synthetases class II (A);Threonyl and Alanyl tRNA synthetase second additional domain;	IPI00027442	CPF_0714
2116.95	786.6	Hemoglobin subunit beta|Globin;	IPI00654755	HBB
2119.2	794.75	Periostin, osteoblast specific factor|EMI domain;Fasciclin domain;	IPI00641231	POSTN
2022.94	1273.3	FACT complex subunit SSRP1|HMG (high mobility group) box;Structure-specific recognition protein (SSRP1);	IPI00005154	SSRP1
2220.33	1548.5	Signal recognition particle 72 kDa protein|SRP72 RNA-binding domain;Tetratricopeptide repeat;	IPI00215888	SRP72
2022.97	2877	Complement component C4B (Childo blood group) 2|Alpha-2-macroglobulin family;A-macroglobulin complement component;MG2 domain;Alpha-2-macroglobulin family N-terminal region;A-macroglobulin receptor;Anaphylotoxin-like domain;UNC-6/NTR/C345C module;Alpha-macro-globulin thiol-ester bond-forming region;	IPI00892604	C4b
2024	52219	Cofilin-2|Cofilin/tropomyosin-type actin-binding protein;	IPI00413344	TVAG_192620
1980	85078	Rab GDP dissociation inhibitor beta|GDP dissociation inhibitor;	IPI00940148	GDI2
1980.11	96342	Isoform 1 of Serine/threonine-protein phosphatase 4 regulatory subunit 3A	IPI00217013,IPI00479778,IPI00792955	PPP4R3A
2118.1	146220	14-3-3 protein eta|14-3-3 protein;	IPI00216319	YWHAH
2220.33	355171	Signal recognition particle 72 kDa protein|SRP72 RNA-binding domain;Tetratricopeptide repeat;	IPI00215888	SRP72
Table S-3. List of the name of putative proteins differentially expressed in cattle
