# Supplementary material for: Proteomic analysis of granulomas from cattle and pigs naturally infected with Mycobacterium tuberculosis complex by MALDI imaging
Source: Front Immunol. 2024 Jul 3;15:1369278. doi: 10.3389/fimmu.2024.1369278 (PMC11252589; doi:10.3389/fimmu.2024.1369278)
Supplement: Supplementary file 6 [file Table_4.xlsx]

## Sheet: t_test<0.0001_fold-change_heatm
Species	Observed mass	t.stat	p.value	#NAME?	FDR	Observed mass	Fold-change	Log2
Cattle	2118.1	13503	9.06e-19	21043	6.8e-16	2118.1	146220	5.16501
Cattle	2117.8	10046	1.57e-11	14805	3.01e-10	2117.8	130300	5.11494
Cattle	2116.7	10358	4.08e-12	15389	8.88e-11	2116.7	120370	5.08052
Cattle	2115.75	85316	1.16e-12	11936	1.25e-07	2115.75	118220	5.07269
Cattle	2115.8	78348	2.46e-07	10609	2e-06	2115.8	107170	5.03007
Cattle	2117.7	96777	7.73e-11	14112	1.28e-09	2117.7	104080	5.01737
Cattle	1980.1	79703	1.36e-07	10867	1.16e-06	1980.1	96342	4.98382
Cattle	2115.65	74028	1.62e-06	97903	1.15e-05	2115.65	92731	4.96722
Cattle	1980	7.24	3.29e-06	94832	2.24e-05	1980	85078	4.92982
Cattle	2023.2	80141	1.12e-07	10.95	9.84e-07	2023.2	63132	4.80025
Cattle	2024	81334	6.65e-08	11177	6.04e-07	2024	52219	4.71783
Cattle	1825.4	80379	1.01e-07	10995	8.96e-07	1825.4	43266	4.63615
Cattle	2220.35	74413	1.37e-06	98631	9.81e-06	2220.35	35571	4.5511
Cattle	2118.3	10136	1.06e-11	14973	2.14e-11	2118.3	22166	4.34569
Cattle	2118.95	69083	1.38e-05	88606	8.39e-05	2118.95	13631	4.13453
Cattle	2118.55	95957	1.1e-10	13957	1.77e-09	2118.55	8613.7	3.93519
Cattle	2116.75	13.49	9.52e-18	21021	6.8e-16	2116.75	7663.4	3.88442
Cattle	2116.5	13401	1.36e-17	20867	9.17e-16	2116.5	7323.2	3.8647
Cattle	2115.55	81544	6.06e-08	11217	5.59e-07	2115.55	6042.3	3.7812
Cattle	1979.2	84882	1.4e-09	11853	1.49e-07	1979.2	5035.1	3.70201
Cattle	2491.1	79085	1.78e-07	10749	1.49e-06	2491.1	4268.3	3.63025
Cattle	2119	10734	8.13e-13	16.09	2.14e-11	2119	4246.4	3.62802
Cattle	2115.6	94314	2.26e-14	13646	3.36e-09	2115.6	3287.3	3.51684
Cattle	2023	98922	3.05e-12	14516	5.4e-11	2023	2877	3.45894
Cattle	2115.5	71509	4.84e-06	93155	3.18e-05	2115.5	2709.6	3.43291
Cattle	2114.95	68836	1.53e-05	88143	9.23e-05	2114.95	2291.9	3.3602
Cattle	2115.15	78122	2.72e-08	10566	2.17e-06	2115.15	2272.9	3.35658
Cattle	2118.65	71166	5.61e-06	9251	3.64e-05	2118.65	2191.1	3.34066
Cattle	2117.4	12991	6.98e-17	20156	4.15e-15	2117.4	1969	3.29425
Cattle	2117.65	10016	1.78e-12	14749	3.4e-10	2117.65	1836.4	3.26397
Cattle	2116.05	11026	2.35e-13	16629	6.82e-12	2116.05	1813	3.2584
Cattle	2118.6	71608	4.63e-06	9334	3.08e-05	2118.6	1729.4	3.2379
Cattle	2220.3	74061	1.6e-06	97966	1.14e-05	2220.3	1548.5	3.18991
Cattle	2490.55	72103	3.74e-06	94272	2.53e-05	2490.55	1471.4	3.16773
Cattle	2116.8	95453	1.38e-11	13861	2.15e-09	2116.8	1443.8	3.15951
Cattle	2116.6	82634	3.76e-08	11425	3.59e-07	2116.6	1426.6	3.1543
Cattle	2490.6	85703	9.79e-09	12009	1.07e-07	2490.6	1360.9	3.13383
Cattle	2490.65	84307	1.81e-08	11743	1.87e-07	2490.65	1304	3.11528
Cattle	2022.95	81926	5.13e-08	11.29	4.78e-08	2022.95	1273.3	3.10493
Cattle	2119.35	73218	2.3e-06	96375	1.6e-05	2119.35	869.92	2.93948
Cattle	2119.2	94042	2.54e-10	13594	3.75e-09	2119.2	794.75	2.90023
Cattle	2117.2	14196	6.02e-19	22.22	5.58e-17	2117.2	791.79	2.89861
Cattle	2119.25	6631	4.53e-05	83443	2.51e-05	2119.25	788.55	2.89683
Cattle	2116.95	14625	1.16e-19	22936	1.33e-18	2116.95	786.6	2.89575
Cattle	2116.55	11558	2.5e-14	17602	8.12e-13	2116.55	741.07	2.86986
Cattle	2116.3	12185	1.85e-15	18732	8.17e-14	2116.3	735.8	2.86676
Cattle	2119.1	83995	2.07e-08	11684	2.09e-07	2119.1	728.17	2.86223
Cattle	2115.85	10449	2.76e-13	15559	6.32e-11	2115.85	715.4	2.85455
Cattle	2119.3	8026	1.06e-07	10973	9.4e-07	2119.3	614.56	2.78856
Cattle	2119.45	88086	3.44e-09	12463	4.1e-08	2119.45	605.47	2.78209
Cattle	2118.75	85466	1.09e-08	11964	1.18e-07	2118.75	509.58	2.70721
Cattle	2115.4	96566	8.48e-11	14072	1.38e-09	2115.4	506.94	2.70496
Cattle	2118.5	70731	6.77e-07	91693	4.32e-05	2118.5	436.17	2.63966
Cattle	2118.35	77963	2.91e-07	10536	2.32e-06	2118.35	432.91	2.6364
Cattle	2116	90506	1.19e-09	12923	1.53e-08	2116	393.13	2.59454
Cattle	2118.4	82282	4.39e-08	11358	4.15e-07	2118.4	391.97	2.59325
Cattle	2115.3	77792	3.14e-07	10504	2.48e-06	2115.3	386.25	2.58687
Cattle	2489.95	84401	1.73e-08	11761	1.81e-07	2489.95	372	2.57054
Cattle	2118.45	78519	2.28e-07	10642	1.86e-06	2118.45	358.65	2.55467
Cattle	2117.85	12915	9.47e-17	20024	5.26e-15	2117.85	342.46	2.53461
Cattle	2118.25	84228	1.87e-08	11728	1.91e-07	2118.25	326.25	2.51355
Cattle	2118.85	84246	1.85e-08	11732	1.91e-07	2118.85	321.05	2.50657
Cattle	2116.65	10704	9.25e-13	16034	2.38e-11	2116.65	309.09	2.49008
Cattle	2116.9	12376	8.45e-16	19073	3.98e-14	2116.9	305.05	2.48437
Cattle	2489.9	74439	1.35e-06	98681	9.73e-06	2489.9	269.59	2.4307
Cattle	1956.4	8447	1.68e-09	11774	1.77e-07	1956.4	256.24	2.40865
Cattle	2118.9	87687	4.1e-09	12387	4.81e-08	2118.9	247.88	2.39424
Cattle	2489.75	71519	4.82e-06	93174	3.18e-05	2489.75	236.21	2.3733
Cattle	2489.7	76917	4.6e-08	10337	3.55e-06	2489.7	224.84	2.35187
Cattle	1979.8	86466	7e-09	12155	7.88e-08	1979.8	218.39	2.33923
Cattle	2116.25	91639	7.27e-10	13139	9.76e-09	2116.25	213.4	2.32919
Cattle	2116.45	10057	1.49e-11	14826	2.92e-11	2116.45	198.67	2.29813
Cattle	2118.15	10837	5.25e-13	16.28	1.44e-11	2118.15	186.58	2.27087
Cattle	2022.75	73235	2.29e-07	96407	1.59e-05	2022.75	174.53	2.24187
Cattle	2023.05	7145	4.96e-06	93044	3.25e-05	2023.05	161.24	2.20747
Cattle	2117.75	99378	2.5e-11	14602	4.53e-10	2117.75	159.45	2.20262
Cattle	2118.05	93836	2.78e-10	13555	4.05e-09	2118.05	156.04	2.19324
Cattle	1980.05	68819	1.54e-05	88112	9.28e-05	1980.05	150.96	2.17886
Cattle	1096.95	69481	1.16e-05	89349	7.17e-05	1096.95	141.8	2.15168
Cattle	2220.1	10478	2.44e-12	15613	5.81e-11	2220.1	130.11	2.11431
Cattle	2118.2	10933	3.49e-13	16458	9.68e-12	2118.2	112.53	2.05127
Cattle	2116.35	82176	4.6e-08	11338	4.34e-07	2116.35	108.34	2.03479
Cattle	1979.4	74762	1.18e-06	99291	8.5e-06	1979.4	107.1	2.02979
Cattle	2116.1	91729	6.99e-10	13156	9.48e-09	2116.1	104.93	2.0209
Cattle	1097.05	95583	1.3e-14	13886	2.06e-09	1097.05	93.507	1.97084
Cattle	2116.15	76062	6.68e-07	10175	5.01e-07	2116.15	91.192	1.95996
Cattle	1979.85	8265	3.73e-08	11428	3.58e-07	1979.85	88.218	1.94556
Cattle	2117.15	10642	1.21e-12	15919	3.04e-11	2117.15	83.789	1.92319
Cattle	1097.25	10154	9.81e-12	15008	2.01e-10	1097.25	83.216	1.92021
Cattle	2023.1	90421	1.24e-09	12907	1.58e-09	2023.1	81.983	1.91372
Cattle	2116.2	11166	1.3e-13	16885	3.83e-12	2116.2	81.781	1.91265
Cattle	2117.35	96337	9.36e-11	14029	1.52e-09	2117.35	81.233	1.90973
Cattle	1978.3	88547	2.81e-09	12551	3.38e-08	1978.3	75.031	1.87524
Cattle	2023.25	95402	1.41e-10	13852	2.18e-10	2023.25	72.494	1.8603
Cattle	1957.55	69037	1.41e-06	8852	8.51e-05	1957.55	70.282	1.84684
Cattle	1978.95	10365	3.95e-12	15403	8.66e-11	1978.95	69.648	1.84291
Cattle	2117.6	92246	5.57e-10	13254	7.74e-09	2117.6	69.074	1.83931
Cattle	1979.3	71111	5.75e-06	92407	3.71e-05	1979.3	67.125	1.82688
Cattle	1269.1	68761	1.58e-05	88004	9.47e-05	1269.1	64.753	1.81126
Cattle	1583.15	79686	1.37e-08	10864	1.17e-06	1583.15	64.185	1.80743
Cattle	2116.4	96855	7.48e-11	14126	1.25e-09	2116.4	62.493	1.79583
Cattle	2117.9	11841	7.7e-15	18114	2.79e-13	2117.9	61.466	1.78863
Cattle	2234.05	71102	5.77e-07	9239	3.72e-06	2234.05	61.21	1.78682
Cattle	1956.2	10125	1.11e-11	14954	2.22e-10	1956.2	60.848	1.78425
Cattle	1979.35	95713	1.23e-10	13911	1.96e-09	1979.35	60.317	1.78044
Cattle	2117.95	12041	3.36e-15	18474	1.38e-13	2117.95	58.864	1.76985
Cattle	1979.55	68936	1.47e-05	88331	8.86e-05	1979.55	57.326	1.75835
Cattle	1583.35	89445	1.9e-09	12722	2.34e-08	1583.35	56.147	1.74933
Cattle	2117.25	10.47	2.53e-12	15598	5.96e-11	2117.25	53.068	1.72483
Cattle	1979.15	91026	9.5e-10	13022	1.25e-08	1979.15	50.155	1.70031
Cattle	1978.05	84252	1.85e-08	11733	1.91e-07	1978.05	48.801	1.68843
Cattle	1979.9	73658	1.9e-06	97205	1.34e-05	1979.9	47.719	1.67869
Cattle	1956.25	77731	3.22e-07	10492	2.54e-06	1956.25	47.467	1.67639
Cattle	1979.1	76132	6.48e-07	10189	4.88e-06	1979.1	46.84	1.67062
Cattle	2219.65	83569	2.5e-08	11603	2.47e-07	2219.65	44.837	1.65164
Cattle	1956.85	77247	3.98e-07	10.4	3.11e-06	1956.85	42.804	1.63148
Cattle	2117.55	99549	2.32e-11	14634	4.27e-10	2117.55	41.121	1.61406
Cattle	2022.1	80555	9.36e-09	11029	8.32e-07	2022.1	41.039	1.6132
Cattle	2117.45	10724	8.5e-14	16071	2.21e-11	2117.45	39.479	1.59637
Cattle	2117.5	10452	2.72e-12	15565	6.3e-11	2117.5	39.428	1.5958
Cattle	1582.7	80046	1.17e-07	10932	1.02e-06	1582.7	38.616	1.58677
Cattle	2490.4	99218	2.68e-11	14572	4.82e-10	2490.4	38.423	1.58459
Cattle	2490.35	7876	2.05e-07	10687	1.7e-06	2490.35	36.537	1.56273
Cattle	2022.35	84094	1.98e-08	11703	2.01e-07	2022.35	35.846	1.55444
Cattle	2220.2	64816	8.55e-05	80679	4.57e-05	2220.2	35.812	1.55403
Cattle	1979.65	78473	2.33e-07	10633	1.9e-06	1979.65	35.79	1.55376
Cattle	1583.3	89054	2.25e-09	12647	2.75e-08	1583.3	33.623	1.52664
Cattle	1978.25	93708	2.94e-10	13531	4.25e-09	1978.25	33.387	1.52358
Cattle	1980.25	84014	2.05e-09	11688	2.08e-07	1980.25	32.943	1.51776
Cattle	1535.25	83293	2.82e-08	11.55	2.77e-07	1535.25	31.719	1.50132
Cattle	2490.15	99731	2.15e-11	14668	3.97e-10	2490.15	31.578	1.49938
Cattle	2490.2	90916	9.97e-10	13001	1.3e-08	2490.2	31.46	1.49776
Cattle	1583	70749	6.72e-06	91727	4.3e-05	1583	31.37	1.49651
Cattle	2022.8	10244	6.66e-12	15176	1.39e-11	2022.8	31.358	1.49635
Cattle	2490.1	81738	5.57e-08	11254	5.18e-07	2490.1	31.058	1.49217
Cattle	1955.95	74253	1.47e-06	9833	1.05e-05	1955.95	30.728	1.48753
Cattle	1978.2	84886	1.4e-09	11854	1.49e-07	1978.2	29.563	1.47075
Cattle	1583.6	92947	4.1e-10	13387	5.83e-09	1583.6	29.459	1.46922
Cattle	1977.85	70091	8.93e-06	90493	5.62e-06	1977.85	28.58	1.45606
Cattle	2219.4	82111	4.73e-08	11325	4.43e-07	2219.4	28.539	1.45544
Cattle	2022.2	72089	3.76e-06	94246	2.54e-06	2022.2	27.385	1.43751
Cattle	1097.15	58168	0.00138	68592	6.15e-07	1097.15	25.607	1.40836
Cattle	2219.85	78338	2.47e-11	10607	2e-06	2219.85	25.12	1.40002
Cattle	1583.55	81335	6.65e-08	11177	6.04e-07	1583.55	24.887	1.39597
Cattle	1582.5	81242	6.92e-08	11.16	6.27e-07	1582.5	24.864	1.39557
Cattle	2023.45	89978	1.5e-09	12823	1.89e-08	2023.45	23.692	1.3746
Cattle	2220.8	67772	2.42e-05	86158	1.4e-05	2220.8	23.379	1.36883
Cattle	1978.4	70053	9.08e-07	90422	5.68e-05	1978.4	22.15	1.34537
Cattle	1652.85	75694	7.84e-07	10106	5.83e-06	1652.85	22.13	1.34498
Cattle	1978	86036	8.46e-09	12073	9.35e-08	1978	21.436	1.33114
Cattle	1978.5	76711	5.03e-08	10298	3.86e-06	1978.5	20.579	1.31342
Cattle	1583.25	71703	4.45e-06	93519	2.96e-05	1583.25	20.419	1.31003
Cattle	1583.4	77046	4.35e-08	10362	3.38e-06	1583.4	19.744	1.29544
Cattle	1978.45	90891	1.01e-09	12996	1.3e-08	1978.45	19.45	1.28892
Cattle	1097.1	8389	2.17e-08	11664	2.17e-07	1097.1	19.362	1.28695
Cattle	2219.2	10977	2.89e-13	16539	8.31e-12	2219.2	19.287	1.28526
Cattle	2023.55	7652	5.47e-07	10262	4.15e-07	2023.55	19.08	1.28058
Cattle	1582.45	79811	1.3e-07	10887	1.11e-07	1582.45	18.348	1.26359
Cattle	2219.45	77279	3.92e-07	10406	3.07e-06	2219.45	17.411	1.24082
Cattle	1535.45	81336	6.65e-08	11177	6.04e-07	1535.45	16.978	1.22989
Cattle	1957.3	75207	9.7e-08	10013	7.08e-06	1957.3	16.334	1.21309
Cattle	1824.95	88097	3.43e-09	12465	4.1e-08	1824.95	16.311	1.21248
Cattle	1957.1	8103	7.6e-08	11119	6.83e-07	1957.1	15.163	1.18079
Cattle	1098.15	79378	1.57e-07	10805	1.32e-06	1098.15	15.035	1.1771
Cattle	2234.25	68112	2.09e-05	86792	1.23e-05	2234.25	14.599	1.16432
Cattle	2022.55	88835	2.48e-09	12606	2.99e-08	2022.55	14.575	1.16361
Cattle	2489.5	72873	2.68e-06	95723	1.84e-05	2489.5	14.119	1.1498
Cattle	2234.3	68517	1.76e-05	87548	1.04e-05	2234.3	13.685	1.13624
Cattle	2217.4	78761	2.05e-08	10688	1.7e-06	2217.4	13.432	1.12814
Cattle	1957.15	71121	5.72e-06	92425	3.7e-06	1957.15	13.422	1.12782
Cattle	1825.6	72681	2.91e-06	95362	1.99e-06	1825.6	13.395	1.12694
Cattle	2489.25	71539	4.77e-06	93211	3.16e-05	2489.25	12.593	1.10013
Cattle	2022.65	78899	1.93e-07	10714	1.61e-06	2022.65	12.562	1.09906
Cattle	1097.95	70735	6.76e-06	91701	4.32e-05	1097.95	12.333	1.09107
Cattle	2218.75	10811	5.87e-13	16231	1.6e-11	2218.75	12.167	1.08518
Cattle	1824.05	69514	1.14e-05	89413	7.08e-05	1824.05	11.977	1.07835
Cattle	1653.5	4782	0.0847	50723	2.84e-05	1653.5	11.559	1.06292
Cattle	2218.3	10337	4.47e-16	15.35	9.61e-11	2218.3	11.092	1.04501
Cattle	1097.3	79298	1.62e-07	10.79	1.36e-06	1097.3	10.615	1.02592
Cattle	1747.95	4599	0.0169	47724	5.37e-05	1747.95	10.575	1.02428
Cattle	2219.9	82762	3.56e-08	11449	3.43e-07	2219.9	10.384	1.01636
Cattle	1956.65	8742	4.61e-09	12336	5.32e-08	1956.65	10.043	1.00186
Cattle	1956.95	71708	4.44e-06	93529	2.96e-05	1956.95	8.2921	0.918665
Cattle	2219.3	72609	3e-06	95226	2.05e-05	2219.3	8.2845	0.918266
Cattle	1651.95	71202	5.52e-06	92578	3.59e-05	1651.95	6.9846	0.844142
Cattle	1747	70858	6.41e-06	91932	4.12e-05	1747	6.8156	0.833504
Cattle	1956.7	7603	6.77e-07	10169	5.07e-06	1956.7	5.8553	0.767549
Pig	899.45	-65893	5.41e-05	82668	2.97e-05	899.45	0.19586	-0.708054
Pig	1108.45	-69434	1.19e-05	89263	7.29e-05	1108.45	0.18951	-0.722368
Pig	972.7	-64079	0.000117	79321	6.13e-05	972.7	0.18879	-0.724021
Pig	1112.5	-68797	1.56e-06	88071	9.34e-06	1112.5	0.18785	-0.726189
Pig	838.5	-73572	1.98e-06	97042	1.38e-05	838.5	0.18471	-0.73351
Pig	838.25	-70121	8.81e-06	90549	5.56e-05	838.25	0.17434	-0.758603
Pig	972.65	-69036	1.41e-06	88517	8.51e-05	972.65	0.17362	-0.7604
Pig	854.65	-76896	4.64e-07	10333	3.57e-06	854.65	0.15958	-0.797022
Pig	869.5	-78629	2.17e-07	10663	1.79e-06	869.5	0.15848	-0.800026
Pig	899.6	-79984	1.2e-07	10.92	1.04e-06	899.6	0.15356	-0.813722
Pig	851.3	-59417	0.000826	70832	3.8e-07	851.3	0.14881	-0.827368
Pig	854.5	-69081	1.38e-05	88601	8.39e-05	854.5	0.14796	-0.829856
Pig	1459.2	-67484	2.74e-05	85623	1.56e-05	1459.2	0.14491	-0.838902
Pig	854.55	-71791	4.28e-06	93685	2.87e-05	854.55	0.14344	-0.84333
Pig	841.45	-73602	1.95e-06	9.71	1.36e-05	841.45	0.14153	-0.849151
Pig	869.45	-78324	2.49e-07	10605	2e-06	869.45	0.14136	-0.849673
Pig	869.25	-71298	5.3e-07	92759	3.46e-05	869.25	0.13979	-0.854524
Pig	869.3	-73184	2.34e-06	9631	1.61e-05	869.3	0.12996	-0.88619
Pig	887.75	-7007	9.01e-06	90453	5.66e-05	887.75	0.12706	-0.895991
Pig	854.7	-90055	1.45e-09	12838	1.83e-08	854.7	0.1249	-0.903438
Pig	899.4	-79422	1.54e-07	10813	1.3e-06	899.4	0.12319	-0.909425
Pig	841.3	-78578	2.22e-07	10653	1.83e-07	841.3	0.12159	-0.915102
Pig	1455.3	-63433	0.000154	78135	7.87e-05	1455.3	0.12046	-0.919157
Pig	852.4	-69803	1.01e-06	89952	6.3e-05	852.4	0.11975	-0.921724
Pig	869.55	-89061	2.25e-09	12649	2.75e-08	869.55	0.11943	-0.922887
Pig	1129.8	-7055	7.32e-06	91353	4.65e-05	1129.8	0.11923	-0.923614
Pig	899.65	-8572	9.72e-09	12012	1.07e-08	899.65	0.11778	-0.928928
Pig	1807.55	-71601	4.65e-06	93329	3.08e-05	1807.55	0.11758	-0.929667
Pig	1455.25	-8436	1.76e-08	11753	1.84e-07	1455.25	0.11398	-0.943171
Pig	1963.8	-82733	3.6e-08	11444	3.46e-07	1963.8	0.109	-0.962574
Pig	1112.45	-77792	3.14e-08	10503	2.48e-06	1112.45	0.10635	-0.973263
Pig	1128.55	-64612	9.33e-05	80303	4.94e-05	1128.55	0.10203	-0.991272
Pig	887.4	-66314	4.52e-05	83448	2.51e-05	887.4	0.10069	-0.997014
Pig	852.45	-76445	5.65e-07	10248	4.28e-06	852.45	0.10027	-0.998829
Pig	854.3	-73704	1.87e-06	97292	1.31e-05	854.3	0.098011	-1.00873
Pig	887.45	-73234	2.29e-06	96404	1.59e-05	887.45	0.097724	-1.01
Pig	854.2	-80175	1.11e-07	10956	9.73e-08	854.2	0.095778	-1.01873
Pig	1455.5	-7.18	4.26e-06	93702	2.86e-05	1455.5	0.09506	-1.022
Pig	1455.2	-79467	1.51e-07	10822	1.28e-06	1455.2	0.093652	-1.02848
Pig	854.4	-86944	5.68e-09	12246	6.48e-08	854.4	0.093163	-1.03076
Pig	1455.1	-83701	2.36e-09	11628	2.35e-07	1455.1	0.090297	-1.04433
Pig	854.35	-76414	5.73e-07	10242	4.32e-06	854.35	0.089064	-1.0503
Pig	1964.75	-76538	5.43e-07	10266	4.13e-06	1964.75	0.088242	-1.05432
Pig	1964.55	-7959	1.43e-08	10845	1.21e-06	1964.55	0.08789	-1.05606
Pig	887.25	-75356	9.09e-07	10042	6.66e-10	887.25	0.087794	-1.05654
Pig	841.65	-75179	9.82e-07	10008	7.15e-06	841.65	0.086425	-1.06336
Pig	887.5	-81705	5.65e-08	11248	5.23e-07	887.5	0.085691	-1.06706
Pig	869.75	-76925	4.58e-07	10339	3.55e-06	869.75	0.084328	-1.07403
Pig	1455.4	-83008	3.19e-08	11496	3.1e-07	1455.4	0.083467	-1.07849
Pig	782.55	-82769	3.55e-08	11.45	3.43e-07	782.55	0.082351	-1.08433
Pig	1455	-71937	4.02e-06	93959	2.71e-05	1455	0.081317	-1.08982
Pig	1198.35	-69822	1e-05	89988	6.27e-05	1198.35	0.079893	-1.09749
Pig	854.45	-93961	2.64e-11	13579	3.85e-09	854.45	0.077659	-1.10981
Pig	1456.35	-74543	1.29e-06	98878	9.33e-06	1456.35	0.076845	-1.11438
Pig	1890.45	-77881	3.02e-07	10.52	2.4e-06	1890.45	0.076453	-1.11661
Pig	1806.6	-89501	1.85e-09	12732	2.29e-08	1806.6	0.07442	-1.12831
Pig	1129.45	-72316	3.41e-06	94674	2.32e-05	1129.45	0.074108	-1.13013
Pig	782.2	-82622	3.78e-08	11422	3.59e-07	782.2	0.073245	-1.13522
Pig	1455.15	-98873	3.11e-11	14507	5.48e-10	1455.15	0.0715	-1.14569
Pig	782.3	-79809	1.3e-07	10887	1.11e-07	782.3	0.070748	-1.15029
Pig	1964.65	-75875	7.24e-07	10.14	5.4e-06	1964.65	0.070426	-1.15227
Pig	1963.5	-69707	1.05e-05	89773	6.53e-05	1963.5	0.070391	-1.15248
Pig	1456.05	-71447	4.97e-06	93038	3.25e-05	1456.05	0.070282	-1.15316
Pig	1963.65	-94503	2.08e-11	13682	3.13e-09	1963.65	0.068061	-1.1671
Pig	782.4	-74047	1.61e-06	9794	1.14e-05	782.4	0.067344	-1.1717
Pig	1806.4	-90373	1.26e-09	12898	1.6e-08	1806.4	0.065565	-1.18333
Pig	1455.7	-86745	6.2e-09	12208	7.01e-08	1455.7	0.065332	-1.18487
Pig	1782.6	-68638	1.67e-05	87775	9.96e-05	1782.6	0.062119	-1.20678
Pig	1455.55	-73703	1.87e-06	9729	1.31e-05	1455.55	0.061049	-1.21432
Pig	972.45	-74996	1.06e-06	99734	7.72e-06	972.45	0.060586	-1.21763
Pig	1964.7	-95502	1.35e-10	13871	2.12e-09	1964.7	0.059867	-1.22281
Pig	1805.75	-70156	8.68e-06	90614	5.49e-06	1805.75	0.059723	-1.22386
Pig	1805.5	-10.4	3.41e-12	15467	7.55e-12	1805.5	0.059024	-1.22897
Pig	1806.45	-87609	4.24e-09	12372	4.93e-08	1806.45	0.055074	-1.25905
Pig	1133.6	-69718	1.05e-05	89794	6.52e-05	1133.6	0.055057	-1.25919
Pig	1805.55	-10561	1.71e-12	15768	4.22e-11	1805.55	0.054632	-1.26255
Pig	1455.45	-10335	4.5e-13	15347	9.61e-11	1455.45	0.053868	-1.26867
Pig	1129.7	-76625	5.22e-07	10282	3.99e-06	1129.7	0.051681	-1.28667
Pig	1963.7	-69365	1.22e-05	89134	7.5e-05	1963.7	0.046994	-1.32796
Pig	854.25	-98368	3.88e-11	14412	6.68e-10	854.25	0.040306	-1.39463
Pig	1963.95	-77476	3.6e-07	10444	2.83e-06	1963.95	0.03865	-1.41285
Pig	1456.25	-87323	4.81e-09	12318	5.52e-08	1456.25	0.037055	-1.43115
Pig	1455.6	-96975	7.1e-11	14149	1.19e-09	1455.6	0.036912	-1.43283
Pig	1455.35	-13146	3.75e-17	20426	2.34e-19	1455.35	0.030415	-1.51691
Pig	1198.2	-82132	4.69e-08	11329	4.4e-07	1198.2	0.026195	-1.58178
Pig	1198.25	-84234	1.86e-08	11729	1.91e-07	1198.25	0.025245	-1.59782
Pig	1781.5	-86411	7.17e-09	12144	8.04e-08	1781.5	0.022767	-1.64269
Pig	1548.3	-11255	8.92e-14	17.05	2.66e-12	1548.3	0.021643	-1.66468
Pig	1548.15	-97602	5.4e-11	14267	9.18e-10	1548.15	0.020952	-1.67877
Pig	1781.45	-10059	1.48e-11	14.83	2.91e-10	1781.45	0.020678	-1.68449
Pig	1548.2	-92805	4.37e-10	13.36	6.16e-09	1548.2	0.020268	-1.69319
Pig	1549.05	-10053	1.52e-11	14819	2.94e-11	1549.05	0.019849	-1.70226
Pig	1549.4	-99968	1.94e-11	14713	3.67e-10	1549.4	0.019848	-1.70228
Pig	1549.2	-10699	9.47e-13	16024	2.42e-11	1549.2	0.017952	-1.74589
Pig	1549.1	-9259	4.8e-10	13319	6.73e-09	1549.1	0.01736	-1.76045
Pig	1549.35	-10167	9.28e-12	15032	1.92e-10	1549.35	0.017099	-1.76703
Pig	1964.6	-8086	8.19e-08	11087	7.31e-07	1964.6	0.017019	-1.76907
Pig	1549.3	-14.44	2.35e-19	22629	2.26e-17	1549.3	0.015955	-1.7971
Pig	1549.5	-10408	3.3e-12	15482	7.36e-12	1549.5	0.015102	-1.82097
Pig	1549.55	-9.85	3.66e-12	14437	6.35e-10	1549.55	0.014203	-1.84762
Pig	1409.3	-13414	1.29e-17	20.89	8.94e-16	1409.3	0.012849	-1.89113
Pig	1409.25	-14839	5.13e-20	23.29	7.54e-18	1409.25	0.011795	-1.9283
Pig	1550.3	-18045	5.23e-25	28281	2.61e-22	1550.3	0.011413	-1.9426
Pig	1409.05	-11956	4.76e-15	18322	1.83e-13	1409.05	0.010701	-1.97058
Pig	1550.65	-11744	1.15e-14	17938	4e-13	1550.65	0.010691	-1.97098
Pig	1550.4	-18944	2.61e-26	29583	6.01e-23	1550.4	0.010245	-1.98949
Pig	1550.45	-17528	3.07e-25	27513	1.1e-21	1550.45	0.0099212	-2.00344
Pig	1551.1	-14122	8.01e-19	22096	7.15e-17	1551.1	0.0095894	-2.01821
Pig	1548.6	-85856	9.15e-09	12038	1.01e-07	1548.6	0.0095714	-2.01902
Pig	1548.65	-84432	1.71e-08	11767	1.8e-08	1548.65	0.0083448	-2.07858
Pig	1550.75	-11952	4.86e-15	18314	1.84e-13	1550.75	0.0076545	-2.11608
Pig	1551.45	-11709	1.33e-14	17876	4.56e-13	1551.45	0.007652	-2.11623
Pig	1409.15	-12308	1.12e-15	18952	5.07e-14	1409.15	0.0074436	-2.12822
Pig	1550.55	-13045	5.62e-17	20.25	3.43e-15	1550.55	0.0072458	-2.13991
Pig	1550.2	-15219	1.23e-20	23.91	2.56e-18	1550.2	0.0066896	-2.1746
Pig	1549.45	-89569	1.8e-09	12745	2.24e-08	1549.45	0.0060922	-2.21523
Pig	1549.65	-86907	5.77e-09	12239	6.56e-08	1549.65	0.0052976	-2.27592
Pig	1550.5	-13294	2.08e-17	20683	1.37e-16	1550.5	0.0048519	-2.31409
Pig	1550.25	-18548	9.67e-26	29015	8.06e-23	1550.25	0.004838	-2.31533
Pig	1550.85	-93016	3.98e-10	13.4	5.69e-09	1550.85	0.004762	-2.32221
Pig	1550.9	-98747	3.29e-12	14483	5.75e-10	1550.9	0.0044563	-2.35103
Pig	1425.25	-12006	3.88e-16	18411	1.57e-13	1425.25	0.0042727	-2.3693
Pig	1551	-99042	2.89e-11	14539	5.16e-10	1551	0.0042394	-2.3727
Pig	1425.2	-12091	2.73e-15	18563	1.14e-13	1425.2	0.0040581	-2.39168
Pig	1548.75	-81184	7.1e-08	11149	6.41e-07	1548.75	0.0035188	-2.45361
Pig	1551.4	-13955	1.53e-18	21814	1.32e-16	1551.4	0.0033811	-2.47094
Pig	1551.75	-10071	1.41e-11	14851	2.79e-10	1551.75	0.0031755	-2.49819
Pig	1410.15	-86165	7.99e-09	12097	8.88e-09	1410.15	0.0031255	-2.50508
Pig	1548.4	-14715	8.21e-20	23086	1.14e-17	1548.4	0.0031248	-2.50518
Pig	1551.55	-12106	2.57e-15	18.59	1.09e-13	1551.55	0.002853	-2.5447
Pig	1410.2	-87658	4.15e-09	12382	4.85e-08	1410.2	0.0028076	-2.55166
Pig	1550.35	-15669	2.32e-21	24635	5.26e-19	1550.35	0.0026086	-2.58359
Pig	1551.9	-11263	8.64e-14	17063	2.63e-12	1551.9	0.0025815	-2.58813
Pig	1552.35	-14458	2.19e-19	22659	2.21e-17	1552.35	0.0022801	-2.64205
Pig	1241.25	-94035	2.55e-10	13593	3.75e-09	1241.25	0.0021748	-2.66258
Pig	1549.25	-85387	1.12e-08	11949	1.22e-07	1549.25	0.0021346	-2.67068
Pig	1549.75	-69306	1.25e-05	89023	7.67e-05	1549.75	0.0020066	-2.69754
Pig	1552.2	-15.12	1.78e-20	23749	3.42e-18	1552.2	0.0019629	-2.7071
Pig	1122.9	-12949	8.26e-17	20083	4.69e-15	1122.9	0.0018699	-2.72818
Pig	1410.05	-81525	6.12e-08	11213	5.62e-07	1410.05	0.0018129	-2.74163
Pig	1122.95	-12814	1.42e-16	19847	7.56e-15	1122.95	0.0017232	-2.76366
Pig	1551.5	-11255	8.93e-14	17049	2.66e-12	1551.5	0.0013853	-2.85846
Pig	1241.05	-91891	6.51e-10	13187	8.89e-09	1241.05	0.0013686	-2.86372
Pig	1424.15	-75653	7.98e-07	10098	5.92e-06	1424.15	0.0013349	-2.87455
Pig	1552.3	-14923	3.74e-20	23427	5.84e-18	1552.3	0.0012781	-2.89344
Pig	1552.25	-15708	2.01e-21	24697	5.02e-19	1552.25	0.0011975	-2.92172
Pig	1548.5	-10464	2.59e-12	15587	6.04e-11	1548.5	0.0011963	-2.92216
Pig	1548.45	-8368	2.38e-08	11624	2.36e-08	1548.45	0.0011094	-2.95491
Pig	1425.3	-96736	7.87e-11	14104	1.29e-10	1425.3	0.00097567	-3.0107
Pig	1241.15	-12319	1.07e-15	18971	4.95e-14	1241.15	0.00093312	-3.03006
Pig	1123.15	-14621	1.17e-19	22.93	1.33e-18	1123.15	0.00070203	-3.15364
Pig	1122.85	-10602	1.43e-12	15843	3.58e-11	1122.85	0.00062653	-3.20306
Pig	1241	-83149	3e-08	11523	2.93e-07	1241	0.00058163	-3.23535
Pig	1425.05	-83951	2.11e-08	11676	2.12e-07	1425.05	0.00050388	-3.29767
Pig	1424.9	-92368	5.29e-10	13277	7.38e-09	1424.9	0.00028904	-3.53904
Pig	1425	-9172	7.02e-10	13154	9.48e-09	1425	0.00019081	-3.7194
Pig	1550.6	-10485	2.37e-13	15626	5.68e-11	1550.6	0.00018391	-3.73539
Pig	1424.95	-69135	1.35e-05	88702	8.24e-05	1424.95	0.00014468	-3.83959
Pig	1122	-78169	2.66e-07	10575	2.14e-06	1122	0.00013939	-3.85577
Pig	1426.15	-91041	9.44e-10	13025	1.25e-08	1426.15	2.1458e-05	-4.66841
Pig	1964.85	-86379	7.28e-09	12138	8.12e-08	1964.85	1.1074e-05	-4.9557
Pig	1548.35	-10512	2.1e-12	15677	5.1e-11	1548.35	9.47e-06	-5.02365
Pig	1553.45	-12782	1.62e-16	19.79	8.43e-15	1553.45	8.3267e-06	-5.07953
Pig	1549.95	-88062	3.48e-09	12459	4.12e-08	1549.95	8.2053e-06	-5.08591
Pig	1553.55	-11366	5.59e-14	17253	1.75e-12	1553.55	8.1584e-06	-5.0884
Pig	1550	-91934	6.39e-10	13195	8.77e-09	1550	7.9933e-06	-5.09727
Pig	1424.25	-67876	2.32e-05	86352	1.35e-05	1424.25	7.9655e-06	-5.09879
Pig	1424.5	-75376	9.01e-08	10045	6.62e-06	1424.5	7.6285e-06	-5.11756
Pig	1424.2	-8957	1.8e-09	12745	2.24e-08	1424.2	7.188e-06	-5.14339
Pig	1241.2	-87415	4.62e-09	12335	5.32e-08	1241.2	7.1174e-06	-5.14768
Pig	1553.1	-87847	3.82e-09	12418	4.51e-08	1553.1	6.9951e-06	-5.15521
Pig	1426.4	-70648	7.02e-06	91537	4.46e-05	1426.4	6.9811e-06	-5.15608
Pig	1553.25	-10539	1.87e-12	15727	4.59e-11	1553.25	6.8507e-06	-5.16427
Pig	1424.6	-74815	1.15e-06	99393	8.33e-06	1424.6	6.7118e-06	-5.17316
Pig	1550.1	-94851	1.79e-10	13748	2.71e-09	1550.1	6.6808e-06	-5.17517
Pig	1552.8	-11512	3.03e-14	17519	9.58e-13	1552.8	6.6702e-06	-5.17586
Pig	1425.8	-10147	1.01e-11	14994	2.06e-10	1425.8	6.6316e-06	-5.17838
Pig	1425.95	-80067	1.16e-07	10936	1.01e-06	1425.95	6.6212e-06	-5.17906
Pig	1424.4	-73111	2.41e-06	96173	1.66e-05	1424.4	6.605e-06	-5.18013
Pig	1424.3	-99731	2.15e-11	14668	3.97e-10	1424.3	6.5094e-06	-5.18646
Pig	1426.1	-83236	2.89e-08	11539	2.83e-08	1426.1	6.4984e-06	-5.18719
Pig	1424.45	-75624	8.09e-07	10092	5.98e-06	1424.45	6.4818e-06	-5.1883
Pig	1426.25	-7693	4.57e-07	10.34	3.55e-06	1426.25	6.4513e-06	-5.19035
Pig	1426.35	-99424	2.45e-11	14.61	4.47e-10	1426.35	6.4477e-06	-5.1906
Pig	1426.45	-8515	1.25e-08	11904	1.33e-07	1426.45	6.4224e-06	-5.1923
Pig	1240.6	-11899	6.04e-15	18219	2.25e-13	1240.6	6.3438e-06	-5.19765
Pig	1426.2	-7561	8.14e-08	10.09	6e-06	1426.2	6.3412e-06	-5.19783
Pig	1122.05	-78538	2.26e-07	10645	1.85e-06	1122.05	6.2131e-06	-5.20669
Pig	1424.85	-88934	2.37e-09	12624	2.88e-09	1424.85	6.1886e-06	-5.20841
Pig	1124.25	-11652	1.69e-14	17773	5.55e-14	1124.25	6.1234e-06	-5.21301
Pig	1240.95	-96227	9.82e-11	14008	1.58e-09	1240.95	6.0637e-06	-5.21726
Pig	1425.9	-93321	3.48e-10	13458	5e-09	1425.9	6.0009e-06	-5.22178
Pig	1424.65	-11527	2.85e-14	17545	9.13e-13	1424.65	5.9998e-06	-5.22186
Pig	1552.5	-12184	1.86e-15	18.73	8.17e-14	1552.5	5.9452e-06	-5.22583
Pig	1426	-91317	8.37e-10	13077	1.11e-08	1426	5.9145e-06	-5.22808
Pig	1425.7	-10289	5.49e-12	15.26	1.16e-11	1425.7	5.8923e-06	-5.22972
Pig	1552.65	-94958	1.71e-10	13768	2.6e-09	1552.65	5.8672e-06	-5.23157
Pig	1424.8	-97133	6.62e-11	14179	1.12e-09	1424.8	5.8344e-06	-5.234
Pig	1553.35	-14.49	1.94e-19	22713	2.1e-17	1553.35	5.8172e-06	-5.23529
Pig	1424.35	-10428	3.02e-12	15.52	6.86e-11	1424.35	5.7184e-06	-5.24273
Pig	1240.8	-10957	3.15e-13	16502	8.94e-13	1240.8	5.6708e-06	-5.24636
Pig	1425.6	-85161	1.24e-08	11906	1.33e-07	1425.6	5.6413e-06	-5.24862
Pig	1551.65	-12463	5.93e-16	19227	2.9e-14	1551.65	5.6351e-06	-5.2491
Pig	1124.1	-7984	1.28e-11	10893	1.11e-06	1124.1	5.6068e-06	-5.25128
Pig	1552.55	-11304	7.26e-15	17139	2.24e-12	1552.55	5.4136e-06	-5.26651
Pig	1552	-11655	1.67e-14	17778	5.55e-14	1552	5.3777e-06	-5.2694
Pig	1122.2	-65308	6.94e-05	81587	3.78e-05	1122.2	5.2928e-06	-5.27631
Pig	1425.4	-90889	1.01e-09	12996	1.3e-08	1425.4	5.0859e-06	-5.29363
Pig	1552.15	-94463	2.12e-10	13674	3.17e-10	1552.15	5.0107e-06	-5.3001
Pig	1552.1	-11.96	4.7e-15	18328	1.83e-13	1552.1	4.924e-06	-5.30768
Pig	1552.4	-12624	3.08e-16	19511	1.57e-14	1552.4	4.8778e-06	-5.31178
Pig	1425.5	-9.51	1.6e-10	13795	2.46e-09	1425.5	4.7947e-06	-5.31924
Pig	1123.9	-10424	3.07e-12	15512	6.92e-11	1123.9	4.6678e-06	-5.33089
Pig	1425.55	-11802	9.02e-15	18045	3.17e-13	1425.55	4.5268e-06	-5.34421
Pig	1124.05	-10.74	7.95e-13	16099	2.11e-11	1124.05	4.5178e-06	-5.34507
Pig	1425.45	-12403	7.57e-16	19121	3.64e-14	1425.45	4.4993e-06	-5.34686
Pig	1123.95	-10954	3.2e-17	16495	8.99e-12	1123.95	4.4658e-06	-5.3501
Pig	1123.75	-91357	8.22e-10	13085	1.1e-08	1123.75	4.3885e-06	-5.35768
Pig	1425.35	-99946	1.96e-11	14709	3.68e-10	1425.35	4.3739e-06	-5.35913
Pig	1123.45	-13491	9.49e-18	21023	6.8e-16	1123.45	4.3351e-06	-5.363
Pig	1425.1	-95287	1.48e-10	13.83	2.28e-09	1425.1	4.1871e-06	-5.37809
Pig	1123.65	-13526	8.26e-18	21083	6.45e-16	1123.65	4.1669e-06	-5.38019
Pig	1123.3	-12.88	1.09e-16	19963	5.92e-15	1123.3	4.1619e-06	-5.38071
Pig	1123.7	-13568	7e-18	21155	5.65e-16	1123.7	4.0982e-06	-5.38741
Pig	1552.45	-18759	4.81e-27	29318	6.01e-23	1552.45	4.0444e-06	-5.39315
Pig	1122.3	-80975	7.78e-09	11109	6.97e-07	1122.3	4.0209e-06	-5.39568
Pig	1123.85	-9813	4.3e-11	14367	7.35e-10	1123.85	3.9895e-06	-5.39908
Pig	1122.25	-92058	6.05e-10	13218	8.36e-09	1122.25	3.8686e-06	-5.41245
Pig	1123.8	-10285	5.58e-12	15254	1.17e-10	1123.8	3.8535e-06	-5.41414
Pig	1123.25	-15027	2.53e-20	23597	4.51e-18	1123.25	3.8295e-06	-5.41686
Pig	1123.5	-18.09	4.5e-25	28347	2.61e-22	1123.5	3.814e-06	-5.41862
Pig	1123.55	-11974	4.42e-15	18354	1.75e-13	1123.55	3.6538e-06	-5.43726
Pig	1123.6	-13259	2.39e-17	20622	1.53e-15	1123.6	3.6382e-06	-5.43911
Pig	1123.4	-16338	2.03e-22	25692	6.34e-20	1123.4	3.5979e-06	-5.44395
Pig	1122.35	-12141	2.22e-15	18654	9.56e-14	1122.35	3.4015e-06	-5.46833
Pig	1123.1	-91019	9.53e-10	13021	1.25e-08	1123.1	3.3724e-06	-5.47206
Pig	1123.2	-10774	6.86e-13	16164	1.84e-11	1123.2	3.3721e-06	-5.4721
Pig	1123.35	-16197	3.37e-22	25472	9.36e-20	1123.35	3.3629e-06	-5.47329
Pig	1122.55	-13626	5.58e-18	21254	4.64e-16	1122.55	3.0464e-06	-5.51621
Pig	1122.4	-11824	8.26e-15	18083	2.95e-13	1122.4	3.0443e-06	-5.51651
Pig	1123.05	-12955	8.05e-17	20094	4.68e-15	1123.05	3.0109e-06	-5.5213
Pig	1123	-11887	6.35e-15	18197	2.33e-14	1123	2.9599e-06	-5.52872
Pig	1122.5	-14657	1.03e-19	22989	1.29e-17	1122.5	2.9177e-06	-5.53496
Pig	1122.65	-11687	1.46e-14		4.93e-13	1122.65	2.7559e-06	-5.55974
Pig	1122.45	-14.95	3.38e-21	23471	5.63e-18	1122.45	2.7017e-06	-5.56836
Pig	1122.7	-12506	4.97e-16	19304	2.48e-14	1122.7	2.6598e-06	-5.57515
Pig	1122.6	-17625	2.2e-24	27658	9.16e-22	1122.6	2.6538e-06	-5.57613
Pig	1122.75	-14456	2.21e-19	22656	2.21e-17	1122.75	2.6432e-06	-5.57787
Pig	1122.8	-14656	1.03e-19	22988	1.29e-17	1122.8	2.5472e-06	-5.59394

## Sheet: Pig putative S-4
Observed mass	Fold-change	Protein name	Protein accession numbers	Observed mass	Gene protein	Gene 2 protein	Gen 3 protein
1122.6	0.557253	Isoform 1 of Acetolactate synthase-like protein|Thiamine pyrophosphate enzyme, C-terminal TPP binding domain;Thiamine pyrophosphate enzyme, central domain;Thiamine pyrophosphate enzyme, N-terminal TPP binding domain;	IPI00554541	1122.6	ILV6
1122.69	0.555995	Isoform 2 of Lipopolysaccharide-responsive and beige-like anchor protein|Beige/BEACH domain;Domain of Unknown Function (DUF1088);WD domain, G-beta repeat;	IPI00945818	1122.69	LRBA
1122.5	0.525739	Isoform 1 of Collagen alpha-1(XII) chain|Collagen triple helix repeat (20 copies);Fibronectin type III domain;von Willebrand factor type A domain;	IPI00329573	1122.5	COL12A1	vWA
1122.55	0.512177	Amine oxidase [flavin-containing] A|Flavin containing amine oxidoreductase;	IPI00008483	1122.55	MAOA
899.45	0.19586	Programmed cell death 6-interacting protein|BRO1-like domain;	IPI00246058	899.451	PDCD6IP
1108.45	0.18951	Stress-induced-phosphoprotein 1|Tetratricopeptide repeat;	IPI00013894	1008.47	STIP1	TTC1
1112.5	0.18785	Annexin A10|Annexin;	IPI00296528,IPI00873355	1112.5	ANXA10
838.5	0.18471	Putative uncharacterized protein DKFZp686C11235|Immunoglobulin C1-set domain;Immunoglobulin V-set domain;	IPI00930124	838.503	DKFZp686C11235
869.5	0.15848	Protein disulfide-isomerase A3|Thioredoxin;	IPI00025252	869.509	PDIA3
854.5	0.14796	Voltage-dependent anion-selective channel protein 1|Eukaryotic porin;	IPI00216308	854.477	VDAC1
854.55	0.14344	Metastasis-associated protein MTA2	IPI00171798	854.571	MTA2
841.45	0.14153	Lon protease homolog, mitochondrial|ATPase family associated with various cellular activities (AAA);ATP-dependent protease La (LON) domain;Lon protease (S16) C-terminal proteolytic domain;	IPI00005158,IPI00334291	841.457	LON
869.45	0.14136	Grancalcin	IPI00004524,IPI00925439,IPI00925681,IPI00926799	869.452	GCA
852.4	0.11975	cDNA FLJ78440, highly similar to Human lactoferrin|Transferrin;	IPI00298860	852.421	TF
869.55	0.11943	Isoform 2 of Bcl10-interacting CARD protein|	IPI00177808	869.557	CARD19	C9orf89; C8H9orf89
1963.8	0.109	14-3-3 protein theta|14-3-3 protein;	IPI00018146	1963.82	YWHAQ
1128.55	0.10203	Dermcidin|	IPI00027547	1128.53	DCD
887.4	0.10069	Isoform C1 of Heterogeneous nuclear ribonucleoproteins C1/C2|RNA recognition motif. (a.k.a. RRM, RBD, or RNP domain);	IPI00216592	887.408	HNRNPC
852.45	0.10027	Lamin-B receptor	IPI00292135	852.425	LBR
887.45	0.097724	Complement C3 (Fragment)|Alpha-2-macroglobulin family;A-macroglobulin complement component;MG2 domain;Alpha-2-macroglobulin family N-terminal region;A-macroglobulin receptor;Anaphylotoxin-like domain;UNC-6/NTR/C345C module;Alpha-macro-globulin thiol-ester bond-forming region;	IPI00783987	887.458	C3	A2M
854.4	0.093163	Transgelin|Calponin family repeat;Calponin homology (CH) domain;	IPI00216138	854.383	TAGLN
887.5	0.085691	26S protease regulatory subunit 7|ATPase family associated with various cellular activities (AAA);	IPI00021435	887.52	PSMC2
854.45	0.077659	Bifunctional ATP-dependent dihydroxyacetone kinase/FAD-AMP lyase (cyclizing)|Dak1 domain;DAK2 domain;	IPI00551024	854.437	DAK1
1129.45	0.074108	Thioredoxin-like protein 1|C-terminal proteasome-interacting domain of thioredoxin-like;Thioredoxin;	IPI00305692,IPI00642032	1129.45	TXNL1	TXN
1455.7	0.065332	Isoform 4 of Probable ATP-dependent RNA helicase DDX17|DEAD/DEAH box helicase;Helicase conserved C-terminal domain;	IPI00889541,IPI00940000	1455.68	DDX17
1123.9	0.065332	Protein S100-A9|EF hand;S-100/ICaBP type calcium binding domain;	IPI00027462	1455.72	S100A9	CABP1
1455.55	0.061049	RPE-spondin|	IPI00063877,IPI00940285	1455.53	RPESP
1805.75	0.059723	PHD finger-like domain-containing protein 5A|PHF5-like protein;	IPI00005511	1805.77	PHF5A
1133.6	0.055057	Eukaryotic translation initiation factor 2 subunit 3|Initiation factor eIF2 gamma, C terminal;Elongation factor Tu GTP binding domain;Elongation factor Tu domain 2;	IPI00297982	1133.61	EIF2S3	EF-TU
1129.7	0.051681	Type II inositol-3,4-bisphosphate 4-phosphatase|	IPI00022020	1129.68	INPP4B
1963.95	0.03865	HLA class II histocompatibility antigen, DRB1-4 beta chain|Immunoglobulin C1-set domain;Class II histocompatibility antigen, beta domain;	IPI00887633	1963.95	HLA-DRB1	HLA-DMB
1455.6	0.036912	RPE-spondin|	IPI00063877,IPI00940285	1455.53	RPESP
1548.65	0.0083448	Stathmin|Stathmin family;	IPI00479997	1548.67	STMN1
1550.75	0.0076545	Serum amyloid A protein|Serum amyloid A protein;	IPI00552578	1550.73	SAA1
1549.65	0.0052976	Isoform 1 of EGF-containing fibulin-like extracellular matrix protein 1|Calcium-binding EGF domain;	IPI00029658,IPI00220813,IPI00220814,IPI00220815	1549.65	EFEMP1
1550.85	0.004762	Serine/threonine-protein kinase TBK1|Protein _kinase_ domain;	IPI00293613	1550.86	TBK1
1550.9	0.0044563	T-complex protein 1 subunit delta|TCP-1/cpn60 chaperonin family;	IPI00302927	1550.89	CCT4
1548.75	0.0035188	Annexin A6|Annexin;	IPI00221226	1548.75	ANXA6
1551.75	0.0031755	Isoform 1 of Clathrin heavy chain 1|Region in Clathrin and VPS;Clathrin, heavy-chain linker;Clathrin propeller repeat;	IPI00024067,IPI00455383	1551.75	CLTC	CLHC1
1551.9	0.0025815	Isoform 1 of Probable E3 ubiquitin-protein ligase HECTD3	IPI00456642	1551.89	HECTD3
1549.75	0.0020066	Threonyl-tRNA synthetase, cytoplasmic|Anticodon binding domain;TGS domain;tRNA synthetase class II core domain (G, H, P, S and T);Threonyl and Alanyl tRNA synthetase second additional domain;	IPI00329633	1549.75	TARS1
1964.85	1.1074e-05	Isoform 1 of Cullin-associated NEDD8-dissociated protein 1|HEAT repeat;TATA-binding protein interacting (TIP20);	IPI00100160	1964.86	CAND1
1549.95	8.2053e-06	Importin subunit alpha-2	IPI00002214,IPI00789457	1549.93	IMPA2
1424.6	6.7118e-06	Isoform 1 of Laminin subunit alpha-4|Laminin EGF-like (Domains III and V);Laminin G domain;Laminin Domain I;Laminin Domain II;	IPI00329482,IPI00735310	1424.61	LAMA4
1552.8	6.6702e-06	HSPA5 protein|Hsp70 protein;	IPI00003362	1552.79	HSPA5	HSPA1A
1425.8	6.6316e-06	NADH-ubiquinone oxidoreductase 75 kDa subunit|Domain of unknown function (DUF1982);2Fe-2S iron-sulfur cluster binding domain;Molybdopterin oxidoreductase;NADH-ubiquinone oxidoreductase-G iron-sulfur binding region;	IPI00604664,IPI00940744	1425.78	NDUFS1
1424.85	6.1886e-06	Myosin-Id|IQ calmodulin-binding motif;Myosin head (motor domain);Myosin tail;	IPI00329719	1424.83	MYO1D	IQCB1
1424.65	5.9998e-06	Lamin-B2|Intermediate filament protein;Intermediate filament tail domain;	IPI00009771,IPI00879819	1424.65	LMNB2
1425.7	5.8923e-06	Keratin, type I cytoskeletal 14|Intermediate filament protein;	IPI00384444	1425.7	KRT14
1552.65	5.8672e-06	Isoform A of Lamin-A/C|Intermediate filament protein;Intermediate filament tail domain;	IPI00021405	1552.67	LMNA
1240.8	5.6708e-06	Fascin|Fascin domain;	IPI00163187,IPI00747810	1240.79	FSCN1
1425.6	5.6413e-06	FK506-binding protein 4|FKBP-type peptidyl-prolyl cis-trans isomerase;Tetratricopeptide repeat;	IPI00219005	1425.6	fkr-4	fkpA
1551.65	5.6351e-06	Myosin-11|IQ calmodulin-binding motif;Myosin head (motor domain);Myosin N-terminal SH3-like domain;Myosin tail;	IPI00020501	1551.66	Myh11	IQCB1
1123.45	4.3351e-06	Isoform ASF-1 of Splicing factor, arginine/serine-rich 1|RNA recognition motif. (a.k.a. RRM, RBD, or RNP domain);	IPI00215884	1123.43	SRSF1
1123.65	4.1669e-06	Protein disulfide-isomerase A3|Thioredoxin;	IPI00025252	1123.66	PDIA3	TXN
1123.55	3.6538e-06	Heme-binding protein 1|SOUL heme-binding protein;	IPI00148063	1123.54	HEBP1	SOUL-1
1123.6	3.6382e-06	Putative uncharacterized protein PSME2|Proteasome activator pa28 alpha subunit;Proteasome activator pa28 beta subunit;	IPI00384051,IPI00746205,IPI00943181	1123.6	PSME2
1122.65	2.76e-06	Ig kappa chain V-IV region JI|Immunoglobulin V-set domain;	IPI00386132,IPI00943265	1122.63	IGKV4-1
Table S-4. List of the name of putative proteins differentially expressed in pig
