# Supplementary material for: Proteomic analysis of granulomas from cattle and pigs naturally infected with Mycobacterium tuberculosis complex by MALDI imaging
Source: Front Immunol. 2024 Jul 3;15:1369278. doi: 10.3389/fimmu.2024.1369278 (PMC11252589; doi:10.3389/fimmu.2024.1369278)
Supplement: Supplementary file 8 [file Table_6.xlsx]

## Sheet: t_test<0.0001_fold-change_heatm
Specie	Observed mass	t.stat	p.value	FDR	Observed mass	Fold-change	Log2
Pig	899.45	-65893	5.41e-05	2.97e-05	899.45	0.19586	-0.708054
Pig	1108.45	-69434	1.19e-05	7.29e-05	1108.45	0.18951	-0.722368
Pig	972.7	-64079	0.000117	6.13e-05	972.7	0.18879	-0.724021
Pig	1112.5	-68797	1.56e-06	9.34e-06	1112.5	0.18785	-0.726189
Pig	838.5	-73572	1.98e-06	1.38e-05	838.5	0.18471	-0.73351
Pig	838.25	-70121	8.81e-06	5.56e-05	838.25	0.17434	-0.758603
Pig	972.65	-69036	1.41e-06	8.51e-05	972.65	0.17362	-0.7604
Pig	854.65	-76896	4.64e-07	3.57e-06	854.65	0.15958	-0.797022
Pig	869.5	-78629	2.17e-07	1.79e-06	869.5	0.15848	-0.800026
Pig	899.6	-79984	1.2e-07	1.04e-06	899.6	0.15356	-0.813722
Pig	851.3	-59417	0.000826	3.8e-07	851.3	0.14881	-0.827368
Pig	854.5	-69081	1.38e-05	8.39e-05	854.5	0.14796	-0.829856
Pig	1459.2	-67484	2.74e-05	1.56e-05	1459.2	0.14491	-0.838902
Pig	854.55	-71791	4.28e-06	2.87e-05	854.55	0.14344	-0.84333
Pig	841.45	-73602	1.95e-06	1.36e-05	841.45	0.14153	-0.849151
Pig	869.45	-78324	2.49e-07	2e-06	869.45	0.14136	-0.849673
Pig	869.25	-71298	5.3e-07	3.46e-05	869.25	0.13979	-0.854524
Pig	869.3	-73184	2.34e-06	1.61e-05	869.3	0.12996	-0.88619
Pig	887.75	-7007	9.01e-06	5.66e-05	887.75	0.12706	-0.895991
Pig	854.7	-90055	1.45e-09	1.83e-08	854.7	0.1249	-0.903438
Pig	899.4	-79422	1.54e-07	1.3e-06	899.4	0.12319	-0.909425
Pig	841.3	-78578	2.22e-07	1.83e-07	841.3	0.12159	-0.915102
Pig	1455.3	-63433	0.000154	7.87e-05	1455.3	0.12046	-0.919157
Pig	852.4	-69803	1.01e-06	6.3e-05	852.4	0.11975	-0.921724
Pig	869.55	-89061	2.25e-09	2.75e-08	869.55	0.11943	-0.922887
Pig	1129.8	-7055	7.32e-06	4.65e-05	1129.8	0.11923	-0.923614
Pig	899.65	-8572	9.72e-09	1.07e-08	899.65	0.11778	-0.928928
Pig	1807.55	-71601	4.65e-06	3.08e-05	1807.55	0.11758	-0.929667
Pig	1455.25	-8436	1.76e-08	1.84e-07	1455.25	0.11398	-0.943171
Pig	1963.8	-82733	3.6e-08	3.46e-07	1963.8	0.109	-0.962574
Pig	1112.45	-77792	3.14e-08	2.48e-06	1112.45	0.10635	-0.973263
Pig	1128.55	-64612	9.33e-05	4.94e-05	1128.55	0.10203	-0.991272
Pig	887.4	-66314	4.52e-05	2.51e-05	887.4	0.10069	-0.997014
Pig	852.45	-76445	5.65e-07	4.28e-06	852.45	0.10027	-0.998829
Pig	854.3	-73704	1.87e-06	1.31e-05	854.3	0.098011	-1.00873
Pig	887.45	-73234	2.29e-06	1.59e-05	887.45	0.097724	-1.01
Pig	854.2	-80175	1.11e-07	9.73e-08	854.2	0.095778	-1.01873
Pig	1455.5	-7.18	4.26e-06	2.86e-05	1455.5	0.09506	-1.022
Pig	1455.2	-79467	1.51e-07	1.28e-06	1455.2	0.093652	-1.02848
Pig	854.4	-86944	5.68e-09	6.48e-08	854.4	0.093163	-1.03076
Pig	1455.1	-83701	2.36e-09	2.35e-07	1455.1	0.090297	-1.04433
Pig	854.35	-76414	5.73e-07	4.32e-06	854.35	0.089064	-1.0503
Pig	1964.75	-76538	5.43e-07	4.13e-06	1964.75	0.088242	-1.05432
Pig	1964.55	-7959	1.43e-08	1.21e-06	1964.55	0.08789	-1.05606
Pig	887.25	-75356	9.09e-07	6.66e-10	887.25	0.087794	-1.05654
Pig	841.65	-75179	9.82e-07	7.15e-06	841.65	0.086425	-1.06336
Pig	887.5	-81705	5.65e-08	5.23e-07	887.5	0.085691	-1.06706
Pig	869.75	-76925	4.58e-07	3.55e-06	869.75	0.084328	-1.07403
Pig	1455.4	-83008	3.19e-08	3.1e-07	1455.4	0.083467	-1.07849
Pig	782.55	-82769	3.55e-08	3.43e-07	782.55	0.082351	-1.08433
Pig	1455	-71937	4.02e-06	2.71e-05	1455	0.081317	-1.08982
Pig	1198.35	-69822	1e-05	6.27e-05	1198.35	0.079893	-1.09749
Pig	854.45	-93961	2.64e-11	3.85e-09	854.45	0.077659	-1.10981
Pig	1456.35	-74543	1.29e-06	9.33e-06	1456.35	0.076845	-1.11438
Pig	1890.45	-77881	3.02e-07	2.4e-06	1890.45	0.076453	-1.11661
Pig	1806.6	-89501	1.85e-09	2.29e-08	1806.6	0.07442	-1.12831
Pig	1129.45	-72316	3.41e-06	2.32e-05	1129.45	0.074108	-1.13013
Pig	782.2	-82622	3.78e-08	3.59e-07	782.2	0.073245	-1.13522
Pig	1455.15	-98873	3.11e-11	5.48e-10	1455.15	0.0715	-1.14569
Pig	782.3	-79809	1.3e-07	1.11e-07	782.3	0.070748	-1.15029
Pig	1964.65	-75875	7.24e-07	5.4e-06	1964.65	0.070426	-1.15227
Pig	1963.5	-69707	1.05e-05	6.53e-05	1963.5	0.070391	-1.15248
Pig	1456.05	-71447	4.97e-06	3.25e-05	1456.05	0.070282	-1.15316
Pig	1963.65	-94503	2.08e-11	3.13e-09	1963.65	0.068061	-1.1671
Pig	782.4	-74047	1.61e-06	1.14e-05	782.4	0.067344	-1.1717
Pig	1806.4	-90373	1.26e-09	1.6e-08	1806.4	0.065565	-1.18333
Pig	1455.7	-86745	6.2e-09	7.01e-08	1455.7	0.065332	-1.18487
Pig	1782.6	-68638	1.67e-05	9.96e-05	1782.6	0.062119	-1.20678
Pig	1455.55	-73703	1.87e-06	1.31e-05	1455.55	0.061049	-1.21432
Pig	972.45	-74996	1.06e-06	7.72e-06	972.45	0.060586	-1.21763
Pig	1964.7	-95502	1.35e-10	2.12e-09	1964.7	0.059867	-1.22281
Pig	1805.75	-70156	8.68e-06	5.49e-06	1805.75	0.059723	-1.22386
Pig	1805.5	-10.4	3.41e-12	7.55e-12	1805.5	0.059024	-1.22897
Pig	1806.45	-87609	4.24e-09	4.93e-08	1806.45	0.055074	-1.25905
Pig	1133.6	-69718	1.05e-05	6.52e-05	1133.6	0.055057	-1.25919
Pig	1805.55	-10561	1.71e-12	4.22e-11	1805.55	0.054632	-1.26255
Pig	1455.45	-10335	4.5e-13	9.61e-11	1455.45	0.053868	-1.26867
Pig	1129.7	-76625	5.22e-07	3.99e-06	1129.7	0.051681	-1.28667
Pig	1963.7	-69365	1.22e-05	7.5e-05	1963.7	0.046994	-1.32796
Pig	854.25	-98368	3.88e-11	6.68e-10	854.25	0.040306	-1.39463
Pig	1963.95	-77476	3.6e-07	2.83e-06	1963.95	0.03865	-1.41285
Pig	1456.25	-87323	4.81e-09	5.52e-08	1456.25	0.037055	-1.43115
Pig	1455.6	-96975	7.1e-11	1.19e-09	1455.6	0.036912	-1.43283
Pig	1455.35	-13146	3.75e-17	2.34e-19	1455.35	0.030415	-1.51691
Pig	1198.2	-82132	4.69e-08	4.4e-07	1198.2	0.026195	-1.58178
Pig	1198.25	-84234	1.86e-08	1.91e-07	1198.25	0.025245	-1.59782
Pig	1781.5	-86411	7.17e-09	8.04e-08	1781.5	0.022767	-1.64269
Pig	1548.3	-11255	8.92e-14	2.66e-12	1548.3	0.021643	-1.66468
Pig	1548.15	-97602	5.4e-11	9.18e-10	1548.15	0.020952	-1.67877
Pig	1781.45	-10059	1.48e-11	2.91e-10	1781.45	0.020678	-1.68449
Pig	1548.2	-92805	4.37e-10	6.16e-09	1548.2	0.020268	-1.69319
Pig	1549.05	-10053	1.52e-11	2.94e-11	1549.05	0.019849	-1.70226
Pig	1549.4	-99968	1.94e-11	3.67e-10	1549.4	0.019848	-1.70228
Pig	1549.2	-10699	9.47e-13	2.42e-11	1549.2	0.017952	-1.74589
Pig	1549.1	-9259	4.8e-10	6.73e-09	1549.1	0.01736	-1.76045
Pig	1549.35	-10167	9.28e-12	1.92e-10	1549.35	0.017099	-1.76703
Pig	1964.6	-8086	8.19e-08	7.31e-07	1964.6	0.017019	-1.76907
Pig	1549.3	-14.44	2.35e-19	2.26e-17	1549.3	0.015955	-1.7971
Pig	1549.5	-10408	3.3e-12	7.36e-12	1549.5	0.015102	-1.82097
Pig	1549.55	-9.85	3.66e-12	6.35e-10	1549.55	0.014203	-1.84762
Pig	1409.3	-13414	1.29e-17	8.94e-16	1409.3	0.012849	-1.89113
Pig	1409.25	-14839	5.13e-20	7.54e-18	1409.25	0.011795	-1.9283
Pig	1550.3	-18045	5.23e-25	2.61e-22	1550.3	0.011413	-1.9426
Pig	1409.05	-11956	4.76e-15	1.83e-13	1409.05	0.010701	-1.97058
Pig	1550.65	-11744	1.15e-14	4e-13	1550.65	0.010691	-1.97098
Pig	1550.4	-18944	2.61e-26	6.01e-23	1550.4	0.010245	-1.98949
Pig	1550.45	-17528	3.07e-25	1.1e-21	1550.45	0.0099212	-2.00344
Pig	1551.1	-14122	8.01e-19	7.15e-17	1551.1	0.0095894	-2.01821
Pig	1548.6	-85856	9.15e-09	1.01e-07	1548.6	0.0095714	-2.01902
Pig	1548.65	-84432	1.71e-08	1.8e-08	1548.65	0.0083448	-2.07858
Pig	1550.75	-11952	4.86e-15	1.84e-13	1550.75	0.0076545	-2.11608
Pig	1551.45	-11709	1.33e-14	4.56e-13	1551.45	0.007652	-2.11623
Pig	1409.15	-12308	1.12e-15	5.07e-14	1409.15	0.0074436	-2.12822
Pig	1550.55	-13045	5.62e-17	3.43e-15	1550.55	0.0072458	-2.13991
Pig	1550.2	-15219	1.23e-20	2.56e-18	1550.2	0.0066896	-2.1746
Pig	1549.45	-89569	1.8e-09	2.24e-08	1549.45	0.0060922	-2.21523
Pig	1549.65	-86907	5.77e-09	6.56e-08	1549.65	0.0052976	-2.27592
Pig	1550.5	-13294	2.08e-17	1.37e-16	1550.5	0.0048519	-2.31409
Pig	1550.25	-18548	9.67e-26	8.06e-23	1550.25	0.004838	-2.31533
Pig	1550.85	-93016	3.98e-10	5.69e-09	1550.85	0.004762	-2.32221
Pig	1550.9	-98747	3.29e-12	5.75e-10	1550.9	0.0044563	-2.35103
Pig	1425.25	-12006	3.88e-16	1.57e-13	1425.25	0.0042727	-2.3693
Pig	1551	-99042	2.89e-11	5.16e-10	1551	0.0042394	-2.3727
Pig	1425.2	-12091	2.73e-15	1.14e-13	1425.2	0.0040581	-2.39168
Pig	1548.75	-81184	7.1e-08	6.41e-07	1548.75	0.0035188	-2.45361
Pig	1551.4	-13955	1.53e-18	1.32e-16	1551.4	0.0033811	-2.47094
Pig	1551.75	-10071	1.41e-11	2.79e-10	1551.75	0.0031755	-2.49819
Pig	1410.15	-86165	7.99e-09	8.88e-09	1410.15	0.0031255	-2.50508
Pig	1548.4	-14715	8.21e-20	1.14e-17	1548.4	0.0031248	-2.50518
Pig	1551.55	-12106	2.57e-15	1.09e-13	1551.55	0.002853	-2.5447
Pig	1410.2	-87658	4.15e-09	4.85e-08	1410.2	0.0028076	-2.55166
Pig	1550.35	-15669	2.32e-21	5.26e-19	1550.35	0.0026086	-2.58359
Pig	1551.9	-11263	8.64e-14	2.63e-12	1551.9	0.0025815	-2.58813
Pig	1552.35	-14458	2.19e-19	2.21e-17	1552.35	0.0022801	-2.64205
Pig	1241.25	-94035	2.55e-10	3.75e-09	1241.25	0.0021748	-2.66258
Pig	1549.25	-85387	1.12e-08	1.22e-07	1549.25	0.0021346	-2.67068
Pig	1549.75	-69306	1.25e-05	7.67e-05	1549.75	0.0020066	-2.69754
Pig	1552.2	-15.12	1.78e-20	3.42e-18	1552.2	0.0019629	-2.7071
Pig	1122.9	-12949	8.26e-17	4.69e-15	1122.9	0.0018699	-2.72818
Pig	1410.05	-81525	6.12e-08	5.62e-07	1410.05	0.0018129	-2.74163
Pig	1122.95	-12814	1.42e-16	7.56e-15	1122.95	0.0017232	-2.76366
Pig	1551.5	-11255	8.93e-14	2.66e-12	1551.5	0.0013853	-2.85846
Pig	1241.05	-91891	6.51e-10	8.89e-09	1241.05	0.0013686	-2.86372
Pig	1424.15	-75653	7.98e-07	5.92e-06	1424.15	0.0013349	-2.87455
Pig	1552.3	-14923	3.74e-20	5.84e-18	1552.3	0.0012781	-2.89344
Pig	1552.25	-15708	2.01e-21	5.02e-19	1552.25	0.0011975	-2.92172
Pig	1548.5	-10464	2.59e-12	6.04e-11	1548.5	0.0011963	-2.92216
Pig	1548.45	-8368	2.38e-08	2.36e-08	1548.45	0.0011094	-2.95491
Pig	1425.3	-96736	7.87e-11	1.29e-10	1425.3	0.00097567	-3.0107
Pig	1241.15	-12319	1.07e-15	4.95e-14	1241.15	0.00093312	-3.03006
Pig	1123.15	-14621	1.17e-19	1.33e-18	1123.15	0.00070203	-3.15364
Pig	1122.85	-10602	1.43e-12	3.58e-11	1122.85	0.00062653	-3.20306
Pig	1241	-83149	3e-08	2.93e-07	1241	0.00058163	-3.23535
Pig	1425.05	-83951	2.11e-08	2.12e-07	1425.05	0.00050388	-3.29767
Pig	1424.9	-92368	5.29e-10	7.38e-09	1424.9	0.00028904	-3.53904
Pig	1425	-9172	7.02e-10	9.48e-09	1425	0.00019081	-3.7194
Pig	1550.6	-10485	2.37e-13	5.68e-11	1550.6	0.00018391	-3.73539
Pig	1424.95	-69135	1.35e-05	8.24e-05	1424.95	0.00014468	-3.83959
Pig	1122	-78169	2.66e-07	2.14e-06	1122	0.00013939	-3.85577
Pig	1426.15	-91041	9.44e-10	1.25e-08	1426.15	2.1458e-05	-4.66841
Pig	1964.85	-86379	7.28e-09	8.12e-08	1964.85	1.1074e-05	-4.9557
Pig	1548.35	-10512	2.1e-12	5.1e-11	1548.35	9.47e-06	-5.02365
Pig	1553.45	-12782	1.62e-16	8.43e-15	1553.45	8.3267e-06	-5.07953
Pig	1549.95	-88062	3.48e-09	4.12e-08	1549.95	8.2053e-06	-5.08591
Pig	1553.55	-11366	5.59e-14	1.75e-12	1553.55	8.1584e-06	-5.0884
Pig	1550	-91934	6.39e-10	8.77e-09	1550	7.9933e-06	-5.09727
Pig	1424.25	-67876	2.32e-05	1.35e-05	1424.25	7.9655e-06	-5.09879
Pig	1424.5	-75376	9.01e-08	6.62e-06	1424.5	7.6285e-06	-5.11756
Pig	1424.2	-8957	1.8e-09	2.24e-08	1424.2	7.188e-06	-5.14339
Pig	1241.2	-87415	4.62e-09	5.32e-08	1241.2	7.1174e-06	-5.14768
Pig	1553.1	-87847	3.82e-09	4.51e-08	1553.1	6.9951e-06	-5.15521
Pig	1426.4	-70648	7.02e-06	4.46e-05	1426.4	6.9811e-06	-5.15608
Pig	1553.25	-10539	1.87e-12	4.59e-11	1553.25	6.8507e-06	-5.16427
Pig	1424.6	-74815	1.15e-06	8.33e-06	1424.6	6.7118e-06	-5.17316
Pig	1550.1	-94851	1.79e-10	2.71e-09	1550.1	6.6808e-06	-5.17517
Pig	1552.8	-11512	3.03e-14	9.58e-13	1552.8	6.6702e-06	-5.17586
Pig	1425.8	-10147	1.01e-11	2.06e-10	1425.8	6.6316e-06	-5.17838
Pig	1425.95	-80067	1.16e-07	1.01e-06	1425.95	6.6212e-06	-5.17906
Pig	1424.4	-73111	2.41e-06	1.66e-05	1424.4	6.605e-06	-5.18013
Pig	1424.3	-99731	2.15e-11	3.97e-10	1424.3	6.5094e-06	-5.18646
Pig	1426.1	-83236	2.89e-08	2.83e-08	1426.1	6.4984e-06	-5.18719
Pig	1424.45	-75624	8.09e-07	5.98e-06	1424.45	6.4818e-06	-5.1883
Pig	1426.25	-7693	4.57e-07	3.55e-06	1426.25	6.4513e-06	-5.19035
Pig	1426.35	-99424	2.45e-11	4.47e-10	1426.35	6.4477e-06	-5.1906
Pig	1426.45	-8515	1.25e-08	1.33e-07	1426.45	6.4224e-06	-5.1923
Pig	1240.6	-11899	6.04e-15	2.25e-13	1240.6	6.3438e-06	-5.19765
Pig	1426.2	-7561	8.14e-08	6e-06	1426.2	6.3412e-06	-5.19783
Pig	1122.05	-78538	2.26e-07	1.85e-06	1122.05	6.2131e-06	-5.20669
Pig	1424.85	-88934	2.37e-09	2.88e-09	1424.85	6.1886e-06	-5.20841
Pig	1124.25	-11652	1.69e-14	5.55e-14	1124.25	6.1234e-06	-5.21301
Pig	1240.95	-96227	9.82e-11	1.58e-09	1240.95	6.0637e-06	-5.21726
Pig	1425.9	-93321	3.48e-10	5e-09	1425.9	6.0009e-06	-5.22178
Pig	1424.65	-11527	2.85e-14	9.13e-13	1424.65	5.9998e-06	-5.22186
Pig	1552.5	-12184	1.86e-15	8.17e-14	1552.5	5.9452e-06	-5.22583
Pig	1426	-91317	8.37e-10	1.11e-08	1426	5.9145e-06	-5.22808
Pig	1425.7	-10289	5.49e-12	1.16e-11	1425.7	5.8923e-06	-5.22972
Pig	1552.65	-94958	1.71e-10	2.6e-09	1552.65	5.8672e-06	-5.23157
Pig	1424.8	-97133	6.62e-11	1.12e-09	1424.8	5.8344e-06	-5.234
Pig	1553.35	-14.49	1.94e-19	2.1e-17	1553.35	5.8172e-06	-5.23529
Pig	1424.35	-10428	3.02e-12	6.86e-11	1424.35	5.7184e-06	-5.24273
Pig	1240.8	-10957	3.15e-13	8.94e-13	1240.8	5.6708e-06	-5.24636
Pig	1425.6	-85161	1.24e-08	1.33e-07	1425.6	5.6413e-06	-5.24862
Pig	1551.65	-12463	5.93e-16	2.9e-14	1551.65	5.6351e-06	-5.2491
Pig	1124.1	-7984	1.28e-11	1.11e-06	1124.1	5.6068e-06	-5.25128
Pig	1552.55	-11304	7.26e-15	2.24e-12	1552.55	5.4136e-06	-5.26651
Pig	1552	-11655	1.67e-14	5.55e-14	1552	5.3777e-06	-5.2694
Pig	1122.2	-65308	6.94e-05	3.78e-05	1122.2	5.2928e-06	-5.27631
Pig	1425.4	-90889	1.01e-09	1.3e-08	1425.4	5.0859e-06	-5.29363
Pig	1552.15	-94463	2.12e-10	3.17e-10	1552.15	5.0107e-06	-5.3001
Pig	1552.1	-11.96	4.7e-15	1.83e-13	1552.1	4.924e-06	-5.30768
Pig	1552.4	-12624	3.08e-16	1.57e-14	1552.4	4.8778e-06	-5.31178
Pig	1425.5	-9.51	1.6e-10	2.46e-09	1425.5	4.7947e-06	-5.31924
Pig	1123.9	-10424	3.07e-12	6.92e-11	1123.9	4.6678e-06	-5.33089
Pig	1425.55	-11802	9.02e-15	3.17e-13	1425.55	4.5268e-06	-5.34421
Pig	1124.05	-10.74	7.95e-13	2.11e-11	1124.05	4.5178e-06	-5.34507
Pig	1425.45	-12403	7.57e-16	3.64e-14	1425.45	4.4993e-06	-5.34686
Pig	1123.95	-10954	3.2e-17	8.99e-12	1123.95	4.4658e-06	-5.3501
Pig	1123.75	-91357	8.22e-10	1.1e-08	1123.75	4.3885e-06	-5.35768
Pig	1425.35	-99946	1.96e-11	3.68e-10	1425.35	4.3739e-06	-5.35913
Pig	1123.45	-13491	9.49e-18	6.8e-16	1123.45	4.3351e-06	-5.363
Pig	1425.1	-95287	1.48e-10	2.28e-09	1425.1	4.1871e-06	-5.37809
Pig	1123.65	-13526	8.26e-18	6.45e-16	1123.65	4.1669e-06	-5.38019
Pig	1123.3	-12.88	1.09e-16	5.92e-15	1123.3	4.1619e-06	-5.38071
Pig	1123.7	-13568	7e-18	5.65e-16	1123.7	4.0982e-06	-5.38741
Pig	1552.45	-18759	4.81e-27	6.01e-23	1552.45	4.0444e-06	-5.39315
Pig	1122.3	-80975	7.78e-09	6.97e-07	1122.3	4.0209e-06	-5.39568
Pig	1123.85	-9813	4.3e-11	7.35e-10	1123.85	3.9895e-06	-5.39908
Pig	1122.25	-92058	6.05e-10	8.36e-09	1122.25	3.8686e-06	-5.41245
Pig	1123.8	-10285	5.58e-12	1.17e-10	1123.8	3.8535e-06	-5.41414
Pig	1123.25	-15027	2.53e-20	4.51e-18	1123.25	3.8295e-06	-5.41686
Pig	1123.5	-18.09	4.5e-25	2.61e-22	1123.5	3.814e-06	-5.41862
Pig	1123.55	-11974	4.42e-15	1.75e-13	1123.55	3.6538e-06	-5.43726
Pig	1123.6	-13259	2.39e-17	1.53e-15	1123.6	3.6382e-06	-5.43911
Pig	1123.4	-16338	2.03e-22	6.34e-20	1123.4	3.5979e-06	-5.44395
Pig	1122.35	-12141	2.22e-15	9.56e-14	1122.35	3.4015e-06	-5.46833
Pig	1123.1	-91019	9.53e-10	1.25e-08	1123.1	3.3724e-06	-5.47206
Pig	1123.2	-10774	6.86e-13	1.84e-11	1123.2	3.3721e-06	-5.4721
Pig	1123.35	-16197	3.37e-22	9.36e-20	1123.35	3.3629e-06	-5.47329
Pig	1122.55	-13626	5.58e-18	4.64e-16	1122.55	3.0464e-06	-5.51621
Pig	1122.4	-11824	8.26e-15	2.95e-13	1122.4	3.0443e-06	-5.51651
Pig	1123.05	-12955	8.05e-17	4.68e-15	1123.05	3.0109e-06	-5.5213
Pig	1123	-11887	6.35e-15	2.33e-14	1123	2.9599e-06	-5.52872
Pig	1122.5	-14657	1.03e-19	1.29e-17	1122.5	2.9177e-06	-5.53496
Pig	1122.65	-11687	1.46e-14	4.93e-13	1122.65	2.7559e-06	-5.55974
Pig	1122.45	-14.95	3.38e-21	5.63e-18	1122.45	2.7017e-06	-5.56836
Pig	1122.7	-12506	4.97e-16	2.48e-14	1122.7	2.6598e-06	-5.57515
Pig	1122.6	-17625	2.2e-24	9.16e-22	1122.6	2.6538e-06	-5.57613
Pig	1122.75	-14456	2.21e-19	2.21e-17	1122.75	2.6432e-06	-5.57787
Pig	1122.8	-14656	1.03e-19	1.29e-17	1122.8	2.5472e-06	-5.59394
Table S-6. List of the Fold-change calculated for the masses obtained in pig
